# Supplementary material for: A mutation in the PRKAR1B gene drives pathological mechanisms of neurodegeneration across species
Source: Brain. 2024 May 14;147(11):3890–905. doi: 10.1093/brain/awae154 (PMC11531844; doi:10.1093/brain/awae154)
Supplement: awae154_Supplementary_Data [file awae154_supplementary_data.zip]

Archive with 3 entries (3 files):
- brain-2023-02204-File007.pdf
- brain-2023-02204-File008.pdf
- brain-2023-02204-File009.pdf
